# Supplementary material for: G Protein-Coupled Oestrogen Receptor Actions Targeting the Hallmarks of Cancer in Human Prostate Cells: From Cell Fate to Metabolic Reprogramming
Source: Cancers (Basel). 2026 Apr 1;18(7):1137. doi: 10.3390/cancers18071137 (PMC13072317; doi:10.3390/cancers18071137)
Supplement: Supplementary file 1 [file cancers-18-01137-s001.zip]

Archive with 2 entries (2 files):
- cancers-4157962-File S1.pdf
- cancers-4157962-supplementary.pdf
